# Supplementary material for: Acinetobacter baumannii Survival under Infection-Associated Stresses Depends on the Expression of Resistance–Nodulation–Division and Major Facilitator Superfamily Efflux Pumps
Source: Antibiotics (Basel). 2023 Dec 20;13(1):7. doi: 10.3390/antibiotics13010007 (PMC10812440; doi:10.3390/antibiotics13010007)
Supplement: Supplementary file 1 [file antibiotics-13-00007-s001.zip]

Archive with 1 entries (1 files):
- antibiotics-2752634-supplementary.pdf
